# Supplementary material for: Effects of isometric training based on the entire population on blood pressure regulation: systematic review and meta-analysis of randomized controlled trials
Source: Front Public Health. 2026 Mar 2;14:1774541. doi: 10.3389/fpubh.2026.1774541 (PMC12989405; doi:10.3389/fpubh.2026.1774541)
Supplement: Supplementary file 1 [file Supplementary_file_1.zip]

Archive with 15 entries (14 files):
- Supplementary Materials/
- Supplementary Materials/Figure 1.tiff
- Supplementary Materials/Figure 10.tiff
- Supplementary Materials/Figure 11.tiff
- Supplementary Materials/Figure 12.tiff
- Supplementary Materials/Figure 13.tiff
- Supplementary Materials/Figure 14.tiff
- Supplementary Materials/Figure 2.tiff
- Supplementary Materials/Figure 3.tiff
- Supplementary Materials/Figure 4.tiff
- Supplementary Materials/Figure 5.tiff
- Supplementary Materials/Figure 6.tiff
- Supplementary Materials/Figure 7.tiff
- Supplementary Materials/Figure 8.tiff
- Supplementary Materials/Figure 9.tiff
